# Supplementary material for: Emerging of Multidrug-Resistant Cronobacter sakazakii Isolated from Infant Supplementary Food in China
Source: Microbiol Spectr. 2022 Sep 29;10(5):e01197-22. doi: 10.1128/spectrum.01197-22 (PMC9603571; doi:10.1128/spectrum.01197-22)
Supplement: Supplemental file 1 — Table S1. Download spectrum.01197-22-s0001.xlsx, XLSX file, 0.01 MB [file spectrum.01197-22-s0001.xlsx]

## Sheet: Table1S
Year	2018									2019
Province	Isolates from supplementary food	Isolates from PIF	Isolates in total	Number of supplementary food	Number of PIF	Samples in total	Contamination rate in supplementary food	Contamination rate in PIF	Total contamination rate	Isolates from supplementary food	Number of supplementary food	Contamination rate in supplementary food
Zhejiang	0	3	3	180	180	360	0	0.0166667	0.00833333	81	300	0.27
Sichuan	20	0	20	150	150	300	0.133333	0	0.0666667	71	300	0.236667
Hunan	15	0	15	160	160	320	0.09375	0	0.046875	64	250	0.256
Shandong	5	1	6	140	140	280	0.0357143	0.00714286	0.0214286	62	250	0.248
Guangdong	3	1	4	200	200	400	0.015	0.005	0.01	37	200	0.185
Hubei	20	0	20	140	140	280	0.142857	0	0.0714286	52	200	0.26
Shaanxi	17	0	17	120	120	240	0.141667	0	0.0708333	48	200	0.24
Shanxi	25	0	25	140	140	280	0.178571	0	0.0892857	32	140	0.228571
Anhui	10	0	10	160	160	320	0.0625	0	0.03125	26	150	0.173333
Tianjin	3	0	3	120	120	240	0.025	0	0.0125	27	120	0.225
Gansu	26	0	26	160	160	320	0.1625	0	0.08125	21	150	0.14
Liaoning	8	0	8	120	120	240	0.0666667	0	0.0333333	23	120	0.191667
Shanghai	0	0	0	0	0	0	0	0	0	22	120	0.183333
Neimenggu	6	0	6	140	140	280	0.0428571	0	0.0214286	21	140	0.15
Guizhou	9	0	9	140	140	280	0.0642857	0	0.0321429	17	120	0.141667
Chongqing	7	0	7	140	140	280	0.05	0	0.025	17	120	0.141667
Jiangxi	24	0	24	180	180	360	0.133333	0	0.0666667	15	120	0.125
Fujian	9	0	9	120	120	240	0.075	0	0.0375	13	120	0.108333
Guanxi	23	0	23	140	140	280	0.164286	0	0.0821429	11	140	0.0785714
Jiangsu	34	0	34	200	200	400	0.17	0	0.085	5	120	0.0416667
Yunnan	46	0	46	200	200	400	0.23	0	0.115	11	120	0.0916667
Ningxia	2	0	2	125	120	245	0.016	0	0.00816327	9	120	0.075
Xinjiang	2	0	2	120	120	240	0.0166667	0	0.00833333	9	120	0.075
Jilin	9	0	9	180	180	360	0.05	0	0.025	6	140	0.0428571
Qinghai	0	0	0	0	0	0	0	0	0	1	120	0.00833333
Hebei	5	0	5	150	150	300	0.0333333	0	0.0166667	0	0	0
Beijing	3	1	4	150	150	300	0.02	0.00666667	0.0133333	0	0	0
Heilongjiang	10	0	10	160	160	320	0.0625	0	0.03125	0	0	0
Henan	6	1	7	120	120	240	0.05	0.00833333	0.0291667	0	0	0
Total	347	7	354	4055	4050	8105	0.0855734	0.0017284	0.0436767	701	4000	0.17525
